# Supplementary material for: Covid-19 restriction policies and shopping streets
Source: PLoS One. 2022 Jul 29;17(7):e0267160. doi: 10.1371/journal.pone.0267160 (PMC9337638; doi:10.1371/journal.pone.0267160)
Supplement: S1 File — (ZIP) [file pone.0267160.s001.zip › Supporting_Info.tex]

% Template for PLoS
% Version 3.5 March 2018
%
% % % % % % % % % % % % % % % % % % % % % %
%
% -- IMPORTANT NOTE
%
% This template contains comments intended 
% to minimize problems and delays during our production 
% process. Please follow the template instructions
% whenever possible.
%
% % % % % % % % % % % % % % % % % % % % % % % 
%
% Once your paper is accepted for publication, 
% PLEASE REMOVE ALL TRACKED CHANGES in this file 
% and leave only the final text of your manuscript. 
% PLOS recommends the use of latexdiff to track changes during review, as this will help to maintain a clean tex file.
% Visit https://www.ctan.org/pkg/latexdiff?lang=en for info or contact us at latex@plos.org.
%
%
% There are no restrictions on package use within the LaTeX files except that 
% no packages listed in the template may be deleted.
%
% Please do not include colors or graphics in the text.
%
% The manuscript LaTeX source should be contained within a single file (do not use \input, \externaldocument, or similar commands).
%
% % % % % % % % % % % % % % % % % % % % % % %
%
% -- FIGURES AND TABLES
%
% Please include tables/figure captions directly after the paragraph where they are first cited in the text.
%
% DO NOT INCLUDE GRAPHICS IN YOUR MANUSCRIPT
% - Figures should be uploaded separately from your manuscript file. 
% - Figures generated using LaTeX should be extracted and removed from the PDF before submission. 
% - Figures containing multiple panels/subfigures must be combined into one image file before submission.
% For figure citations, please use "Fig" instead of "Figure".
% See http://journals.plos.org/plosone/s/figures for PLOS figure guidelines.
%
% Tables should be cell-based and may not contain:
% - spacing/line breaks within cells to alter layout or alignment
% - do not nest tabular environments (no tabular environments within tabular environments)
% - no graphics or colored text (cell background color/shading OK)
% See http://journals.plos.org/plosone/s/tables for table guidelines.
%
% For tables that exceed the width of the text column, use the adjustwidth environment as illustrated in the example table in text below.
%
% % % % % % % % % % % % % % % % % % % % % % % %
%
% -- EQUATIONS, MATH SYMBOLS, SUBSCRIPTS, AND SUPERSCRIPTS
%
% IMPORTANT
% Below are a few tips to help format your equations and other special characters according to our specifications. For more tips to help reduce the possibility of formatting errors during conversion, please see our LaTeX guidelines at http://journals.plos.org/plosone/s/latex
%
% For inline equations, please be sure to include all portions of an equation in the math environment.  For example, x$^2$ is incorrect; this should be formatted as $x^2$ (or $\mathrm{x}^2$ if the romanized font is desired).
%
% Do not include text that is not math in the math environment. For example, CO2 should be written as CO\textsubscript{2} instead of CO$_2$.
%
% Please add line breaks to long display equations when possible in order to fit size of the column. 
%
% For inline equations, please do not include punctuation (commas, etc) within the math environment unless this is part of the equation.
%
% When adding superscript or subscripts outside of brackets/braces, please group using {}.  For example, change "[U(D,E,\gamma)]^2" to "{[U(D,E,\gamma)]}^2". 
%
% Do not use \cal for caligraphic font.  Instead, use \mathcal{}
%
% % % % % % % % % % % % % % % % % % % % % % % % 
%
% Please contact latex@plos.org with any questions.
%
% % % % % % % % % % % % % % % % % % % % % % % %

\documentclass[10pt,letterpaper]{article}
\usepackage[top=0.85in,left=2.75in,footskip=0.75in]{geometry}

% amsmath and amssymb packages, useful for mathematical formulas and symbols
\usepackage{amsmath,amssymb}

% Use adjustwidth environment to exceed column width (see example table in text)
\usepackage{changepage}

% Use Unicode characters when possible
\usepackage[utf8x]{inputenc}

% textcomp package and marvosym package for additional characters
\usepackage{textcomp,marvosym}

% cite package, to clean up citations in the main text. Do not remove.
\usepackage{cite}

% Use nameref to cite supporting information files (see Supporting Information section for more info)
\usepackage{nameref,hyperref}

% line numbers
\usepackage[right]{lineno}

% ligatures disabled
\usepackage{microtype}
\DisableLigatures[f]{encoding = *, family = * }

% color can be used to apply background shading to table cells only
\usepackage[table]{xcolor}
\usepackage{rotating} 
% array package and thick rules for tables
\usepackage{array}

\usepackage{adjustbox} %adjusting tables to fit
\usepackage{threeparttable}

% create "+" rule type for thick vertical lines
\newcolumntype{+}{!{\vrule width 2pt}}

% create \thickcline for thick horizontal lines of variable length
\newlength\savedwidth
\newcommand\thickcline[1]{%
  \noalign{\global\savedwidth\arrayrulewidth\global\arrayrulewidth 2pt}%
  \cline{#1}%
  \noalign{\vskip\arrayrulewidth}%
  \noalign{\global\arrayrulewidth\savedwidth}%
}

% \thickhline command for thick horizontal lines that span the table
\newcommand\thickhline{\noalign{\global\savedwidth\arrayrulewidth\global\arrayrulewidth 2pt}%
\hline
\noalign{\global\arrayrulewidth\savedwidth}}
\usepackage{subcaption}

% Remove comment for double spacing
%\usepackage{setspace} 
%\doublespacing

% Text layout
\raggedright
\setlength{\parindent}{0.5cm}
\textwidth 5.25in 
\textheight 8.75in

% Bold the 'Figure #' in the caption and separate it from the title/caption with a period
% Captions will be left justified
\usepackage[aboveskip=1pt,labelfont=bf,labelsep=period,justification=raggedright,singlelinecheck=off]{caption}
\renewcommand{\figurename}{Fig}

% Use the PLoS provided BiBTeX style
\bibliographystyle{plos2015}

% Remove brackets from numbering in List of References
\makeatletter
\renewcommand{\@biblabel}[1]{\quad#1.}
\makeatother


% Header and Footer with logo
\usepackage{lastpage,fancyhdr,graphicx}
\usepackage{epstopdf}
%\pagestyle{myheadings}
\pagestyle{fancy}
\fancyhf{}
%\setlength{\headheight}{27.023pt}
%\lhead{\includegraphics[width=2.0in]{PLOS-submission.eps}}
\rfoot{\thepage/\pageref{LastPage}}
\renewcommand{\headrulewidth}{0pt}
\renewcommand{\footrule}{\hrule height 2pt \vspace{2mm}}
\fancyheadoffset[L]{2.25in}
\fancyfootoffset[L]{2.25in}
\lfoot{\today}

%% Include all macros below

\newcommand{\lorem}{{\bf LOREM}}
\newcommand{\ipsum}{{\bf IPSUM}}


%% END MACROS SECTION


\begin{document}
\vspace*{0.2in}
\section*{Supporting information}

\setcounter{table}{0}
\renewcommand{\thetable}{S\arabic{table}}

\setcounter{figure}{0}
\renewcommand{\thefigure}{S\arabic{figure}}


The appendix reports auxiliary details and analyses to the main paper. We first provide more details and additional visualizations of the data used in the empirical analysis. We then report additional results and several robustness checks of our main specifications. 

	\subsection*{Data Description} \label{A_Dataappendix}
	\subsubsection*{RMC sensors}
	The \url{RMC} network consists of around 500 different Wi-Fi sensors distributed across shopping districts within the Netherlands. These sensors require an internet connection and access to electricity, which is 
	provided by the shop where the sensor is placed. To comply with privacy 
	regulation, shops need to give permission for the use of these sensors. Therefore, sensor placement is based on 
	contracts with retailers, municipalities and retail associations. The sensor coverage of cities is heterogeneous, since certain 
	municipalities have a contract for many sensors, while others have a contract for only one Wi-Fi sensor.

%[HK: Table S1 is too small.]	
 \begin{sidewaystable}
    		\subsubsection*{Variable definitions}
     \centering
    	\caption{Variable definitions}     \label{T_vardef}
	\begin{adjustbox}{width=1\textwidth}
		\begin{threeparttable}
\begin{tabular}{|l|l|l|}
\hline
\textbf{Variable Name} & \textbf{Definition} & \textbf{Source} \\
\hline
Daily Footfall & Absolute footfall counts captured by \url{RMC} sensor $i$ on date $t$  & \url{RMC} \\\hline
Retail Rents & Rents per sqm paid by retail firm $i$ in year $t$     & Strabo \\\hline
Covid 19 Hospital Admissions & Total number of Covid-19 hospital admissions on date $t$  & Dutch agency of public health (RIVM)\\
\hline
Number of Shops & Total number of shops within 500m from \url{RMC} sensor $i$   & Locatus \\
Share of Daily Shops & Number of Daily Shops divided by Total Number of shops within 500m from \url{RMC} sensor $i$   & Locatus \\\hline
Share of FNB Shops & Number of FNB shops divided by Total Number of shops within 500m from \url{RMC} sensor $i$   & Locatus \\\hline
Share of Clothing Shops & Number of Clothing shops divided by Total Number of shops within 500m from \url{RMC} sensor $i$   & Locatus \\\hline
Share of Other Retail Shops & Number of Other Retail shops divided by Total Number of shops within 500m from \url{RMC} sensor $i$   & Locatus \\\hline
Number of Historical Cinemas (in 1930) & Total number of historical cinemas (in 1930) within 500m from \url{RMC} sensor $i$   & Locatus \\\hline
Daily Rainfall & Daily amount of rainfall (in 0.1mm) recorded on date $t$ & Dutch agency of meteorology (KNMI)\\\hline
Mean Temperature & Average temperature (in Celsius) recorded on date $t$   & Dutch agency of meteorology (KNMI) \\\hline
Minimum Temperature & Minimum temperature (in Celsius) recorded on date $t$   & Dutch agency of meteorology (KNMI) \\\hline
Maximum Temperature & Maximum temperature (in Celsius) recorded on date $t$   &  Dutch agency of meteorology (KNMI)\\\hline
Wind Speed & Average daily wind speed (in 0.1 m/s) recorded on date $t$    &  Dutch agency of meteorology (KNMI)\\\hline
Sunshine &  Number of Hours with Sunshine recorded on date $t$ &  Dutch agency of meteorology (KNMI)\\
\hline
\end{tabular}%
 	\end{threeparttable}
 	\end{adjustbox}
\end{sidewaystable}
	
	\subsubsection*{Summary statistics}
	Table \ref{T_descriptives_RMC} provides summary statistics for the entire 
	sample of \url{RMC} sensors. There are, on average, around 434 shops 
	within 500m from these \url{RMC} sensors. Around 20\% of the shops sell clothing, 
	11\% of the shops are for daily shopping (\textit{e.g.} supermarkets, pharmacies), 
	26\% of the shops are restaurants and bars etc., while the other 42\% of shops refer to other retail types. 		
	
	\begin{table}[ht]
		\centering

			\caption{Descriptive statistics of shops within 500m of \url{RMC} sensors}
			\label{T_descriptives_RMC}
			\begin{adjustbox}{width=0.85\textwidth}
				\begin{threeparttable}			
					\begin{tabular}{|l|c|c|c|c|c|}
						\hline
			&\multicolumn{1}{c|}{\textbf{Mean}}&\multicolumn{1}{c|}{\textbf{Std. Dev}}&\multicolumn{1}{c|}{\textbf{Median}}&\multicolumn{1}{c|}{\textbf{Min}}&\multicolumn{1}{c|}{\textbf{Max}}\\
						\hline
Number of Shops     &      433.95&      331.17&      355.00&        2.00&     1622.00\\\hline
Number of Shops (Log)&        5.69&        1.03&        5.87&        0.69&        7.39\\\hline
Share of Daily Shopping shops&        0.11&        0.06&        0.09&        0.00&        0.35\\\hline
Share of Clothing shops&        0.20&        0.09&        0.23&        0.00&        0.39\\\hline
Share of Food and Beverage (FNB) shops&        0.26&        0.11&        0.24&        0.01&        1.00\\\hline
Share of Other Retail shops&        0.42&        0.13&        0.43&        0.00&        0.94\\
						\hline	
					\end{tabular}
				\end{threeparttable}
			\end{adjustbox}
		\end{table}
	
	Table \ref{T_descriptives_fm} further presents summary statistics 
	associated with \url{RMC} sensors within the outdoor facemask regulated areas and unregulated areas. Shop profiles are quite different between regulated and unregulated facemask areas. There are a total of 23 \url{RMC} sensors within facemask regulated areas. Compared to areas outside, footfall levels are much higher within 
	these regulated areas, suggesting that policy makers select populous 
	streets for mandatory facemask wearing to prevent the spreading of the 
	virus. These areas are typically closer to the city center, are more densely 
	populated with shops and have a greater share of food and beverage shops compared to unregulated areas. We further constraint our analysis to areas 0 to 500m, 500 to 1000m and 1 to 5km from the regulation boundaries. Here, we observe that the daily footfall and shop profiles are more comparable for areas right outside (0-500m) but  footfall is still considerably lower than those reported in regulated areas. 
	
	\begin{table}[ht]
	\centering
	\caption{Descriptive statistics for outdoor facemask zones}
	\label{T_descriptives_fm}
	\begin{adjustbox}{width=0.85\textwidth}
		\begin{threeparttable}
			\begin{tabular}{|l|c|c|c|c|c|}
			 \hline	
				&\multicolumn{1}{c|}{\textbf{Regulated}}&\multicolumn{1}{c|}{\textbf{Unregulated}}&\multicolumn{1}{c|}{\textbf{0-500m}}&\multicolumn{1}{c|}{\textbf{500-1000m}}&\multicolumn{1}{c|}{\textbf{1-5km}}\\
			 \hline
Daily Footfall      &    11282.44&     3624.33&     5773.15&     4018.30&     4010.46\\
                    &     (75.77)&      (9.93)&     (43.23)&     (32.33)&     (42.54)\\\hline
Daily Footfall (Log)&        8.81&        7.64&        8.25&        8.21&        7.90\\
                    &      (0.01)&      (0.00)&      (0.01)&      (0.01)&      (0.01)\\\hline
Number of Shops     &      961.32&      392.60&      677.47&      449.93&      252.14\\
                    &      (2.27)&      (0.55)&      (1.57)&      (1.57)&      (0.68)\\\hline
Share of Daily Shopping shops&        0.12&        0.11&        0.11&        0.11&        0.17\\
                    &      (0.00)&      (0.00)&      (0.00)&      (0.00)&      (0.00)\\\hline
Share of Clothing shops&        0.28&        0.20&        0.24&        0.21&        0.24\\
                    &      (0.00)&      (0.00)&      (0.00)&      (0.00)&      (0.00)\\\hline
Share of Food and Beverage (FNB) shops&        0.32&        0.26&        0.34&        0.37&        0.19\\
                    &      (0.00)&      (0.00)&      (0.00)&      (0.00)&      (0.00)\\\hline
Share of Other Retail shops&        0.28&        0.43&        0.31&        0.31&        0.40\\
                    &      (0.00)&      (0.00)&      (0.00)&      (0.00)&      (0.00)\\\hline
Obs                 &       25510&      274824&       16137&        2205&       10939\\\hline
RMC sensors         &          23&         312&          16&           2&          10\\
			 \hline 
			\end{tabular}
			\begin{tablenotes}[flushleft]
				\item 	\scriptsize \emph{Notes}: Mean and standard error of means for regulated areas 
				and non-regulated areas but within 0-500m, 500-1000m and 1-5km from 
				the 
				face 
				mask regulation areas.
			\end{tablenotes}	
		\end{threeparttable}
	\end{adjustbox}
\end{table}
	
	Finally, in Table \ref{T_descriptives_lockdown}, we present the mean levels of footfall and hospital admissions due to Covid-19 90 days before and after the first, second and partial lockdowns. Consistent with the main findings of this paper, we observe a stark decrease of around 46\% in footfall after the first and second lockdowns are implemented. The relative effects on footfall are quite similar between the first and second lockdown, while the impact of the partial lockdown is negligible. It is also evident that the lockdowns are stop-gap measures strategically implemented to curb the sudden surge of cases. We observe a surge in the number of Covid-19 hospital admissions right after the lockdowns are enforced. 
	
\begin{table}[ht]
\centering
	\caption{Descriptive statistics before and after various lockdown 
		events}
	\label{T_descriptives_lockdown}
	\vspace{0.2cm}
	\begin{adjustbox}{width=0.85\textwidth}
		\begin{threeparttable}			
			\begin{tabular}{|l|c|c|c|c|c|c|}
			\hline
				&\multicolumn{2}{c|}{\textbf{1\textsuperscript{st} 
			Lockdown}}&\multicolumn{2}{c|}{\textbf{Partial}}&\multicolumn{2}{c|}{\textbf{2\textsuperscript{nd}
							 Lockdown}}\\
							 \hline
				&\multicolumn{1}{c|}{\textbf{Before}}&\multicolumn{1}{c|}{\textbf{After}}&\multicolumn{1}{c|}{\textbf{Before}}&\multicolumn{1}{c|}{\textbf{After}}&\multicolumn{1}{c|}{\textbf{Before}}&\multicolumn{1}{c|}{\textbf{After}}\\
				\hline
Daily Footfall      &     3230.09&     1718.59&     2448.00&     2325.02&     2234.21&     1201.09\\
                    &     (48.61)&     (10.77)&     (16.85)&     (21.53)&     (16.87)&      (9.79)\\\hline
Daily Footfall (Log)&        7.58&        7.07&        7.33&        7.12&        7.11&        6.57\\
                    &      (0.01)&      (0.01)&      (0.01)&      (0.01)&      (0.01)&      (0.01)\\\hline
COVID-19 hospital admissions (Daily)&        0.22&        2.11&        1.59&        4.11&        3.96&        3.17\\\
                    &      (0.01)&      (0.03)&      (0.02)&      (0.05)&      (0.04)&      (0.03)\\\hline
Obs                 &        5229&       20350&       26443&       19626&       28228&       16159\\
				\hline	
			\end{tabular}
			\begin{tablenotes}[flushleft]
				\item 	\scriptsize \emph{Notes}: Mean and standard error of means for footfall 
				and Covid-19 
				admissions 90 days before and after the 1\textsuperscript{st}, Partial and 
				2\textsuperscript{nd} lockdowns are 
				enforced. 
			\end{tablenotes}
		\end{threeparttable}
	\end{adjustbox}
\end{table}

\subsection*{Distance to the city center and shopping streets characteristics} \label{A_Distancetocitycenter}
Here we explore the associative relationship between distance to the city center and `structural' shopping street characteristics (shop type shares and shop density). We first determine the city center for all major cities. Then, for each \url{RMC} sensor, we calculate the distance to the nearest city center. While the average distance is $5$km, most \url{RMC} sensors are within $25$km from the city center. Table \ref{tab:Distancetocitycenter} reports the results of a regression of shopping street characteristics on distance (in kilometers), while including municipality fixed effects.

\begin{table}[ht]
	\caption{Distance to city center and shop counts and types}
	\label{tab:Distancetocitycenter}
	\begin{center}
	\begin{adjustbox}{width=0.65\textwidth}
			\footnotesize
\begin{tabular}{|l|c|c|c|c|} \hline
 & \textbf{(1)} & \textbf{(2)} & \textbf{(3)} & \textbf{(4)} \\
 & \textbf{Log shop} & \textbf{Share} & \textbf{Share} & \textbf{Share} \\
  & \textbf{counts} & \textbf{daily} & \textbf{clothing} & \textbf{FNB} \\ \hline
Distance to the city centre & -0.2262\textsuperscript{a} & 0.0107\textsuperscript{a} & -0.0119\textsuperscript{a} & -0.0043  \\
& (0.0305) & (0.0027) & (0.0039) & (0.0056) \\ \hline
Municipality fixed effects & Yes & Yes & Yes & Yes \\ \hline
Number of observations & 502 & 502 & 502 & 502 \\ \hline
$R^2$ & 0.5223 & 0.3610 & 0.4183 & 0.3927 \\ \hline
\multicolumn{5}{p{9cm}}{\scriptsize \textit{Notes:} Robust standard errors are in parentheses. \textsuperscript{a} $p<0.01$, \textsuperscript{b} $p<0.05$, \textsuperscript{c} $p<0.10$.} \\
\end{tabular}
	\end{adjustbox}
	\end{center}
	
\end{table}

We find a strong association between distance to the city center and shop density. For a $1$km increase to the city center, shop density decreases by $22\%$. Furthermore, the share of daily stores is considerably higher away from city centers. For a kilometer increase in distance to the city center, the share of daily shops decreases by 1.1 percentage point (about $10\%$). By contrast, the share of clothing stores is substantially higher in city centers. A $1$km increase in distance to the center, decreases the share of clothing stores by $1.2$ percentage points, so approximately 6\%. For other shop shares we do not see a robust pattern.

Overall, in the Netherlands, the type of shops varies considerably with distance to the city center. Hence, as footfall affects the type of shops differently, 
Covid-19 policies also has a differential spatial impact within cities.


\subsection*{Additional graphical evidences} \label{A_Graphical}

Figure \ref{F_facemasks} plots the natural logarithm of daily footfall 90 days before and after the facemask areas are designated for areas within the regulation boundaries, for areas outside, and for areas outside but within 0-500m from the regulation boundaries. Consistent with the regression results documented in Figure 5 (main manuscript), we document a larger drop in footfall in areas within the regulated areas compared to areas outside in terms of unconditional footfall. We also observe that footfall 0-500m outside are more comparable to the footfall  within facemask regulation areas, justifying our strategy of limiting the analysis to areas right outside the regulation boundaries to mitigate endogeneity concerns driven by unobserved differences between areas.

\begin{figure}[h]
	\centering
% 	\includegraphics[width=0.58\textheight,keepaspectratio]{Figures/footfall_unconditional_3mths.png}
	\caption{Outdoor facemask regulation and footfall}
	\parbox{0.85\textwidth}{
		\scriptsize \emph{Notes}: We show the log of footfall 90 days before and after facemask regulation for areas inside, outside and within 0-500m from regulated areas.}
		\label{F_facemasks}
	\end{figure}

In Panel A and B in Figure \ref{F_RDD_plots_poly4} we plot the natural logarithm of daily footfall 90 days before and after various events and we control for a \textit{fourth-order} polynomial (instead of a quadratic polynomial) on both sides of the threshold. Similar to Figure 4, we document a stark discontinuous drop in footfall after the 1\textsuperscript{st} and 2\textsuperscript{nd} lockdown is enforced. These results illustrate that the discontinuous drop in the footfall after the lockdowns are enforced is not sensitive to the specification of the time trend. 


\begin{figure}
% 	\centering
% \begin{subfigure}{.5\linewidth}
% 	\includegraphics[width=0.3\textheight,keepaspectratio]{Figures/RDD_plot_lockdown_poly4_CI.png}
% 	\caption{1\textsuperscript{st} Lockdown}
% \end{subfigure}%
% \begin{subfigure}{.5\linewidth}
% 	\includegraphics[width=0.3\textheight,keepaspectratio]{Figures/RDD_plot_lockdown2_poly4_CI.png}
% 		\caption{2\textsuperscript{nd} Lockdown}
% \end{subfigure}
% \begin{subfigure}{.5\linewidth}
% 	\includegraphics[width=0.3\textheight,keepaspectratio]{Figures/RDD_plot_partial_poly4_CI.png}
% 		\caption{Partial Lockdown}
% \end{subfigure}%
% \begin{subfigure}{.5\linewidth}
% 	\includegraphics[width=0.3\textheight,keepaspectratio]{Figures/RDD_plot_lockdown_removal_poly4_CI.png}
% 		\caption{1\textsuperscript{st} Lockdown Removal}
% \end{subfigure}
% \begin{subfigure}{.5\linewidth}
% 	\includegraphics[width=0.3\textheight,keepaspectratio]{Figures/RDD_plot_fm2_poly4_CI.png}
% 		\caption{Facemask Regulation (30\textsuperscript{th} Sep)}
% \end{subfigure}%
% \begin{subfigure}{.5\linewidth}
% 	\includegraphics[width=0.3\textheight,keepaspectratio]{Figures/RDD_plot_fm1_poly4_CI.png}
% 		\caption{Facemask Regulation (1\textsuperscript{st} Dec)}
% \end{subfigure}

\centering
% 	\includegraphics[width=0.6\textheight,keepaspectratio]{Figures/FigS2.png}

\vspace{0.5cm}
	\caption{Lockdowns, Facemask Regulations and footfall}
\parbox{0.7\textwidth}{
	\scriptsize \emph{Notes}: We show the log daily footfall 90 days before and after various events. We 
	employ an Epanechnikov kernel and control for a fourth-order polynomial on both sides of the threshold. Dashed line denotes 95\% confidence interval associated with fourth-order polynomial footfall trends.}
\label{F_RDD_plots_poly4}
\end{figure}

In Panel C in Figure \ref{F_RDD_plots_poly4} we investigate the effects of the partial lockdown. It is very clear that we do not observe any discontinuity in footfall around the implementation of the partial lockdown. We think this is not too surprising, as shops were still allowed to be open during the partial lockdown. Only part of the FNB sector (such as restaurants and pubs) was forced to cease operation while fast-food stores and `on-the-go' food stores were still allowed to be open.

Panel D shows no jump in footfall after the 1\textsuperscript{st} lockdown is relaxed. This makes sense as many shops remained closed for a while right after the 1\textsuperscript{st} lockdown. However, it is evident that footfall increased over time, as shops started to reopen when lockdown restrictions were relaxed. Imperceptible changes in footfall are also recorded around the implementation of partial lockdown and facemask regulations (on the 30\textsuperscript{th} September and the 1\textsuperscript{st} of December, respectively). Hence it seems that these events were not stringent enough to restrict shopping mobility. We also estimate the impact of these events on footfall using difference-in-differences specifications. Similar to Figure \ref{F_RDD_plots_poly4}, we do not record a discernible change in footfall around the partial lockdown, the removal of the 1\textsuperscript{st} lockdown and the enforcement of facemask regulation on the 30\textsuperscript{th} of September and the 1\textsuperscript{st} December of 2020. These results are available upon request.

\subsection*{Additional regression results} \label{A_Robustness}
Table \ref{T_RDD_appendix} presents baseline results of lockdowns on footfall from alternate specifications related to the Regression Discontinuity Design (RDD). In columns (1) to (4), we include first to fourth order polynomials of time trends before trimming down the sample to observations 60 and 30 days from the lockdowns respectively in columns (5) and (6). The rationale is to test whether baseline estimates in Table 2 holds under alternative specifications. It is comforting to observe that the estimates remain fairly robust in size and statistical significance across specifications and are comparable to main findings we report in Table 2, suggesting that our main findings are robust to other specifications and time windows. 

\begin{table}[ht]
\centering
	\caption{Effects of lockdowns on footfall (alternate specifications)}
	\label{T_RDD_appendix}
	\begin{adjustbox}{width=0.9\textwidth}
		\begin{threeparttable}
			\begin{tabular}{|l|c|c|c|c|c|c|}
				\hline	
				&\multicolumn{1}{c|}{\textbf{(1)}}&\multicolumn{1}{c|}{\textbf{(2)}}&\multicolumn{1}{c|}{\textbf{(3)}}&\multicolumn{1}{c|}{\textbf{(4)}}&\multicolumn{1}{c|}{\textbf{(5)}}&\multicolumn{1}{c|}{\textbf{(6)}}\\
				Polynomials/Event
				Window&\multicolumn{1}{c|}{\textbf{First}}&\multicolumn{1}{c|}{\textbf{Second}}&\multicolumn{1}{c|}{\textbf{Third}}&\multicolumn{1}{c|}{\textbf{Fourth}}&\multicolumn{1}{c|}{\textbf{60days}}&\multicolumn{1}{c|}{\textbf{30days}}\\
				\hline
\textbf{Lockdowns}&      -0.653\textsuperscript{a}&      -0.635\textsuperscript{a}&      -0.580\textsuperscript{a}&      -0.646\textsuperscript{a}&      -0.640\textsuperscript{a}&      -0.647\textsuperscript{a}\\
            &     (0.081)                   &     (0.078)                   &     (0.085)                   &     (0.106)                   &     (0.077)                   &     (0.102)                   \\\hline
Obs         &       91822                   &       91822                   &       91822                   &       91822                   &       66773                   &       35981                   \\\hline
Adj R2      &        0.78                   &        0.79                   &        0.79                   &        0.79                   &        0.78                   &        0.78                   \\
				\hline
			\end{tabular}
			\begin{tablenotes}[flushleft]
				\item \scriptsize \textit{Notes:} 
		The dependent variable is the natural log of visitor footfall at \url{RMC} sensor $i$ on day $t$. Reported variables denote binary variables that take the value of 1 (Lockdowns) for \url{RMC} sensors during the 1\textsuperscript{st} Lockdown (from the 15\textsuperscript{th} of March until the 1\textsuperscript{st} of June 2020) and the 2\textsuperscript{nd} Lockdown (from the 15\textsuperscript{th} of December 2020 onwards).
				%	
				%	Panel A report baseline effects of the lockdown and Panel B 
				%allow these 
				%	effects to vary with log shop counts within 500m from 
				%\url{RMC} 
				%	instrumented with historical counts of cinemas in 1930.  
				All 
				regressions 
				include RMC 
				fixed effects 
				and time trends 
				(days to event) 
				at various 
				orders 
				of polynomial as 
				denoted by 
				column headers.	
				In (1)-(4), we 
				estimate the 
				effects of 
				various events 
				using 
				single (linear) 
				to fourth order 
				polynomials of 
				time trends. 
				In (5) and (6), 
				we further 
				restrict the 
				analysis to  
				60 
				and 30 days to a lockdown
				after 
				controlling for 
				second order 
				polynomials of 
				time trends 
				(quadratic).
				 Two-way clustered standard at postcode and date levels are reported in the parentheses. 
				p$<$0.10, 
				\textsuperscript{b}
				p$<$0.05, 
				\textsuperscript{a}
				p$<$0.01.
			\end{tablenotes}
		\end{threeparttable}
	\end{adjustbox}
\end{table}

Panels A and B of Table \ref{T_RDD_continuous_lockdowns_others} present the stratified effects of the first and second lockdown on footfall separately. These results inform us on whether the effects associated with the 1\textsuperscript{st} and 2\textsuperscript{nd} lockdown on footfall are different from one another. As observed, we report a substantial drop in footfall after the 1\textsuperscript{st} and 2\textsuperscript{nd} lockdown are enforced and the estimated effects are quite comparable in size between the two events, and also similar to those reported in Table 2. Additional regressions suggest that density of shops matter as the effects of lockdowns are much greater along streets with a higher shop concentration. These results remain robust even we instrument shop counts with historical counts of cinema within 500m. These findings are again quite similar to those reported in Table 2.

\begin{table}[ht]
	\centering
	\caption{Effects of 
		1\textsuperscript{st} and 2\textsuperscript{nd} lockdowns on footfall}	
	\label{T_RDD_continuous_lockdowns_others}
	\begin{adjustbox}{width=1\textwidth}
		\begin{threeparttable}
			\begin{tabular}{|l|c|c|c|c|c|}
				 \hline	
				&\multicolumn{5}{c|}{\textbf{Panel 
							A: 1\textsuperscript{st} 
							Lockdown}}	\\	\hline
				&\multicolumn{1}{c|}{\textbf{(1)}}&\multicolumn{1}{c|}{\textbf{(2)}}&\multicolumn{1}{c|}{\textbf{(3)}}&\multicolumn{1}{c|}{\textbf{(4)}}&\multicolumn{1}{c|}{\textbf{(5)}}\\\hline
				&\multicolumn{1}{c|}{\textbf{Baseline}}&\multicolumn{1}{c|}{\textbf{Shop
						Count}}&\multicolumn{1}{c|}{\textbf{Shop Type}}&\multicolumn{1}{c|}{\textbf{Combined}}&\multicolumn{1}{c|}{\textbf{IV}}\\
				 \hline
\textbf{1\textsuperscript{st} Lockdown}&      -0.728\textsuperscript{a}&      -0.714\textsuperscript{a}&      -0.730\textsuperscript{a}&      -0.725\textsuperscript{a}&      -0.722\textsuperscript{a}\\
            &     (0.145)                   &     (0.140)                   &     (0.143)                   &     (0.141)                   &     (0.141)                   \\\hline
\textbf{1\textsuperscript{st} Lockdown $\times$ Log Shop Counts}&                               &      -0.248\textsuperscript{a}&                               &      -0.226\textsuperscript{a}&      -0.379\textsuperscript{a}\\
            &                               &     (0.038)                   &                               &     (0.055)                   &     (0.131)                   \\\hline
\textbf{1\textsuperscript{st} Lockdown $\times$ Share of Other Retail Shops }&                               &                               &      -0.400                   &       0.597                   &       1.274\textsuperscript{c}\\
            &                               &                               &     (0.359)                   &     (0.452)                   &     (0.737)                   \\\hline
\textbf{1\textsuperscript{st} Lockdown $\times$ Share of Clothing Shops }&                               &                               &      -2.773\textsuperscript{a}&       0.102                   &       2.056                   \\
            &                               &                               &     (0.463)                   &     (0.778)                   &     (1.743)                   \\\hline
\textbf{1\textsuperscript{st} Lockdown $\times$ Share of FNB shops}&                               &                               &      -1.399\textsuperscript{b}&      -0.411                   &       0.261                   \\
            &                               &                               &     (0.641)                   &     (0.518)                   &     (0.737)                   \\\hline
Obs         &       49620                   &       49258                   &       49258                   &       49258                   &       49258                   \\\hline
Adj R2      &        0.81                   &        0.82                   &        0.82                   &        0.82                   &        0.41                   \\\hline
Kleibergen-Paap F statistic&                               &                               &                               &                               &       15.28                   \\
				 \hline
				 				 &\multicolumn{5}{c|}{\textbf{Panel
							B: 2\textsuperscript{nd} 
							Lockdown}}\\\hline
						&\multicolumn{1}{c|}{\textbf{(6)}}&\multicolumn{1}{c|}{\textbf{(7)}}&\multicolumn{1}{c|}{\textbf{(8)}}&\multicolumn{1}{c|}{\textbf{(9)}}&\multicolumn{1}{c|}{\textbf{(10)}}\\\hline
					&\multicolumn{1}{c|}{\textbf{Baseline}}&\multicolumn{1}{c|}{\textbf{Shop Count}}&\multicolumn{1}{c|}{\textbf{Shop 
					Type}}&\multicolumn{1}{c|}{\textbf{Combined}}&\multicolumn{1}{c|}{\textbf{IV}}\\
							 \hline
\textbf{2\textsuperscript{nd} Lockdown}&      -0.708\textsuperscript{a}&      -0.699\textsuperscript{a}&      -0.692\textsuperscript{a}&      -0.688\textsuperscript{a}&      -0.673\textsuperscript{a}\\
            &     (0.122)                   &     (0.122)                   &     (0.123)                   &     (0.122)                   &     (0.122)                   \\\hline
\textbf{2\textsuperscript{nd} Lockdown $\times$ Log Shop Counts}&                               &      -0.138\textsuperscript{a}&                               &      -0.074                   &      -0.356\textsuperscript{a}\\
            &                               &     (0.036)                   &                               &     (0.053)                   &     (0.116)                   \\\hline
\textbf{2\textsuperscript{nd} Lockdown $\times$ Share of Other Retail Shops }&                               &                               &      -3.132\textsuperscript{a}&      -2.787\textsuperscript{a}&      -1.466\textsuperscript{c}\\
            &                               &                               &     (0.496)                   &     (0.565)                   &     (0.822)                   \\\hline
\textbf{2\textsuperscript{nd} Lockdown $\times$ Share of Clothing Shops }&                               &                               &      -3.981\textsuperscript{a}&      -3.032\textsuperscript{a}&       0.602                   \\
            &                               &                               &     (0.567)                   &     (0.836)                   &     (1.605)                   \\\hline
\textbf{2\textsuperscript{nd} Lockdown $\times$ Share of FNB shops}&                               &                               &      -2.375\textsuperscript{a}&      -2.019\textsuperscript{a}&      -0.656                   \\
            &                               &                               &     (0.532)                   &     (0.534)                   &     (1.006)                   \\\hline
Obs         &       42202                   &       41515                   &       41515                   &       41515                   &       41515                   \\\hline
Adj R2      &        0.80                   &        0.79                   &        0.79                   &        0.79                   &        0.25                   \\\hline
Kleibergen-Paap F statistic&                               &                               &                               &                               &       14.84                   \\
				 \hline
			\end{tabular}
			\begin{tablenotes}[flushleft]
				\item \scriptsize \textit{Notes:} 
				The dependent variable is the natural log of visitor footfall 
				at \url{RMC} sensor $i$ on day $t$. Reported variables denote 
				binary variables that take the 
				value of 1 (1\textsuperscript{st} Lockdown) for \url{RMC} sensors during the 1\textsuperscript{st} Lockdown (from the 15\textsuperscript{th} of March until the 1\textsuperscript{st} of June 2020) for Panel A,
				and denote binary variables that take the 
				value of 1 (2\textsuperscript{nd} Lockdown) for \url{RMC} sensors after the	2\textsuperscript{nd} Lockdown 
				(from the 15\textsuperscript{th} of December 2020 onwards) for Panel B. All regressions 
				control for 
				public and 
				school holidays, weather conditions, \url{RMC} fixed effects 
				and time 
				trends (days to event) at second order polynomial of time 
				trends (quadratic). We further restrict the analysis to a 
				window 90 days from the event. In columns 5 and 10, we repeat 
				the analysis in 
				columns 
				4 and 9 (for all Panels) but we instrument log shop 
				counts with the counts of historical cinemas in 
				1930. Two-way clustered standard at postcode and date levels are reported in the parentheses. 
				\textsuperscript{c}	p$<$0.10, 
				\textsuperscript{b}
				p$<$0.05, 
				\textsuperscript{a}
				p$<$0.01.
			\end{tablenotes}
		\end{threeparttable}
	\end{adjustbox}
\end{table}

Panels A and B of Table \ref{T_RDD_continuous_200} repeat our analysis in Table 2, but we now examine the impact of shop counts and types for shops within 200m from the \url{RMC} sensors. The concern is whether computing shop counts and types within 500m is too broad. As observed, our reported estimates are quite similar to our initial findings reported in Table \ref{T_RDD_continuous_200} in terms of size and direction. In Panel C, we repeat the analysis of Panel A in Table \ref{T_RDD_continuous_200} but we further control for the daily number of hospital admissions due to Covid-19. We exclude this variable from our main analysis due to the concern that this variable could be a `bad control', but we observe that the inclusion does not matter much to our estimates. If anything, the estimated effects of lockdowns on footfall are slightly smaller but they remain statistically significant. This is expected given that we do not expect much changes in the number of Covid-19 hospital admissions around the enforcement of the lockdowns.


\begin{table}[ht]
	\centering
	\caption{Effects of 
		lockdowns and social distancing on footfall: robustness}
	\label{T_RDD_continuous_200}
	\begin{adjustbox}{width=1\textwidth}
		\begin{threeparttable}
			\begin{tabular}{|l|c|c|c|c|c|}
				\hline	
				&\multicolumn{5}{c|}{\textbf{Panel 
							A: 
							Lockdowns(RDD) (200m)}}\\\hline
				&\multicolumn{1}{c|}{\textbf{(1)}}&\multicolumn{1}{c|}{\textbf{(2)}}
				&\multicolumn{1}{c|}{\textbf{(3)}}&\multicolumn{1}{c|}{\textbf{(4)}}
				&\multicolumn{1}{c|}{\textbf{(5)}}\\\hline
				&\multicolumn{1}{c|}{\textbf{Baseline}}&\multicolumn{1}{c|}{\textbf{Shop
						Count}}&\multicolumn{1}{c|}{\textbf{Shop
						Type}}&\multicolumn{1}{c|}{\textbf{Combined(OLS)}}&\multicolumn{1}{c|}{\textbf{Combined
						(IV)}}\\
				 \hline
\textbf{Lockdowns}&      -0.635\textsuperscript{a}&      -0.618\textsuperscript{a}&      -0.628\textsuperscript{a}&      -0.623\textsuperscript{a}&      -0.609\textsuperscript{a}\\
            &     (0.078)                   &     (0.073)                   &     (0.076)                   &     (0.073)                   &     (0.076)                   \\\hline
\textbf{Lockdowns $\times$ Log Shop Counts}&                               &      -0.179\textsuperscript{a}&                               &      -0.121\textsuperscript{a}&      -0.411                   \\
            &                               &     (0.032)                   &                               &     (0.045)                   &     (0.372)                   \\\hline
\textbf{Lockdowns $\times$ Share of Other Retail Shops }&                               &                               &      -1.173\textsuperscript{a}&      -0.973\textsuperscript{a}&      -0.495                   \\
            &                               &                               &     (0.203)                   &     (0.237)                   &     (0.656)                   \\\hline
\textbf{Lockdowns $\times$ Share of Clothing Shops }&                               &                               &      -2.314\textsuperscript{a}&      -1.479\textsuperscript{a}&       0.522                   \\
            &                               &                               &     (0.259)                   &     (0.370)                   &     (2.628)                   \\\hline
\textbf{Lockdowns $\times$ Share of FNB shops}&                               &                               &      -1.241\textsuperscript{a}&      -1.098\textsuperscript{a}&      -0.757                   \\
            &                               &                               &     (0.253)                   &     (0.231)                   &     (0.566)                   \\\hline
Obs         &       91822                   &       90456                   &       90456                   &       90456                   &       90456                   \\\hline
Adj R2      &        0.79                   &        0.78                   &        0.78                   &        0.78                   &        0.35                   \\\hline
Kleibergen-Paap F statistic&                               &                               &                               &                               &        3.98                   \\
								 \hline
				&\multicolumn{5}{c|}{\textbf{Panel 
							B: 
							Social Distancing(DID) (200m)}}\\
						\hline
				&\multicolumn{1}{c|}{\textbf{(6)}}&\multicolumn{1}{c|}{\textbf{(7)}}
				&\multicolumn{1}{c|}{\textbf{(8)}}&\multicolumn{1}{c|}{\textbf{(9)}}
				
				&\multicolumn{1}{c|}{\textbf{(10)}}\\\hline
						&\multicolumn{1}{c|}{\textbf{Baseline}}&\multicolumn{1}{c|}{\textbf{Shop
						Count}}&\multicolumn{1}{c|}{\textbf{Shop
						Type}}&\multicolumn{1}{c|}{\textbf{Combined(OLS)}}&\multicolumn{1}{c|}{\textbf{Combined
						(IV)}}\\
				 \hline
\textbf{Social Distancing}&      -0.626\textsuperscript{a}&      -0.621\textsuperscript{a}&      -0.631\textsuperscript{a}&      -0.627\textsuperscript{a}&      -0.629\textsuperscript{a}\\
            &     (0.034)                   &     (0.034)                   &     (0.038)                   &     (0.034)                   &     (0.038)                   \\\hline
\textbf{Social Distancing $\times$ Log Shop Counts}&                               &      -0.091\textsuperscript{b}&                               &      -0.149\textsuperscript{b}&      -0.071                   \\
            &                               &     (0.039)                   &                               &     (0.061)                   &     (0.188)                   \\\hline
\textbf{Social Distancing $\times$ Share of Other Retail Shops }&                               &                               &      -0.186                   &       0.066                   &      -0.066                   \\
            &                               &                               &     (0.244)                   &     (0.321)                   &     (0.367)                   \\\hline
\textbf{Social Distancing $\times$ Share of Clothing Shops }&                               &                               &      -0.484\textsuperscript{b}&       0.547                   &       0.007                   \\
            &                               &                               &     (0.189)                   &     (0.448)                   &     (1.342)                   \\\hline
\textbf{Social Distancing $\times$ Share of FNB shops}&                               &                               &      -0.361                   &      -0.192                   &      -0.281                   \\
            &                               &                               &     (0.375)                   &     (0.344)                   &     (0.459)                   \\\hline
Obs         &      234152                   &      232689                   &      232689                   &      232689                   &      232689                   \\\hline
Adj R2      &        0.85                   &        0.85                   &        0.85                   &        0.85                   &        0.21                   \\\hline
Kleibergen-Paap F statistic&                               &                               &                               &                               &        3.77                   \\
				 \hline
				&\multicolumn{5}{c|}{\textbf{Panel 
							C: Lockdowns (RDD) (Control for Covid-19 Hospital Admissions)}}\\\hline
				&\multicolumn{1}{c|}{\textbf{(11)}}&\multicolumn{1}{c|}{\textbf{(12)}}
				
				&\multicolumn{1}{c|}{\textbf{(13)}}&\multicolumn{1}{c|}{\textbf{(14)}}
				
				&\multicolumn{1}{c|}{\textbf{(15)}}\\\hline
						&\multicolumn{1}{c|}{\textbf{Baseline}}&\multicolumn{1}{c|}{\textbf{Shop
						Count}}&\multicolumn{1}{c|}{\textbf{Shop
						Type}}&\multicolumn{1}{c|}{\textbf{Combined(OLS)}}&\multicolumn{1}{c|}{\textbf{Combined
						(IV)}}\\
				 \hline
\textbf{Lockdowns}&      -0.620\textsuperscript{a}&      -0.607\textsuperscript{a}&      -0.613\textsuperscript{a}&      -0.607\textsuperscript{a}&      -0.595\textsuperscript{a}\\
            &     (0.081)                   &     (0.076)                   &     (0.079)                   &     (0.076)                   &     (0.076)                   \\\hline
\textbf{Lockdowns $\times$ Log Shop Counts}&                               &      -0.155\textsuperscript{a}&                               &      -0.114\textsuperscript{b}&      -0.362\textsuperscript{a}\\
            &                               &     (0.029)                   &                               &     (0.047)                   &     (0.111)                   \\\hline
\textbf{Lockdowns $\times$ Share of Other Retail Shops }&                               &                               &      -1.406\textsuperscript{a}&      -0.881\textsuperscript{c}&       0.268                   \\
            &                               &                               &     (0.374)                   &     (0.467)                   &     (0.757)                   \\\hline
\textbf{Lockdowns $\times$ Share of Clothing Shops }&                               &                               &      -2.746\textsuperscript{a}&      -1.287\textsuperscript{c}&       1.904                   \\
            &                               &                               &     (0.413)                   &     (0.698)                   &     (1.516)                   \\\hline
\textbf{Lockdowns $\times$ Share of FNB shops}&                               &                               &      -1.397\textsuperscript{a}&      -0.864\textsuperscript{b}&       0.300                   \\
            &                               &                               &     (0.450)                   &     (0.411)                   &     (0.786)                   \\\hline
Obs         &       72095                   &       71192                   &       71192                   &       71192                   &       71192                   \\\hline
Adj R2      &        0.78                   &        0.77                   &        0.77                   &        0.77                   &        0.24                   \\\hline
Kleibergen-Paap F statistic&                               &                               &                               &                               &       14.91                   \\
				 \hline
			\end{tabular}
			\begin{tablenotes}[flushleft]
				\item \textit{Notes:} The dependent variable is the natural log of visitor footfall at \url{RMC} sensor $i$ on day $t$. Reported variables denote binary variables that take the value of 1 (Lockdowns) for \url{RMC} sensors during the 1\textsuperscript{st} Lockdown (from the 15\textsuperscript{th} of March until the 1\textsuperscript{st} of June 2020) and 2\textsuperscript{nd} Lockdown (from the 15\textsuperscript{th} of December 2020 onwards) for Panel A. RDD regressions from columns (1) to (5) in Panel A include controls for public and school holidays, weather conditions, \url{RMC} fixed effects and time trends (days to event) at second order polynomial of time trends (quadratic). We further restrict the analysis to a window 90 days from the event. Reported variables denote binary variables that take the value of 1 (Social Distancing) for \url{RMC} sensors after the social distancing is enforced (from the 1\textsuperscript{st} of June 2020 to the 13\textsuperscript{th} of October 2020) for Panel B. DID regressions from columns (6) to (10) in Panel B include RMC fixed effects, day-of-week fixed effects (Monday to Sunday) and week fixed effects (1-52 weeks) and year fixed effects. Baseline effects of lockdowns and social distancing are reported in columns (1) and (5) respectively. In columns (2) and (7), we further interact these binary variables with the demean natural logarithm of shop counts within 200m from the RMC. In columns (3) and (8), we interact binary event variables with demean share of shops (whether Daily shopping, Clothing, Food and Beverages(FNB) or other retail) within 200m from the RMC. In columns (4) and (9), we collectively estimate how shop counts and shop types can affect the impacts of lockdowns and social distancing on footfall. In columns (5) and (10), we repeat the analysis in columns (4) and (9) but we instrument log shop counts with the counts of historical cinemas in 1930. RDD regressions 
				from columns (11) to (15) in Panel C is similar to Panel A of Table 2 but we further control for daily Covid-19 hospitalizations. Two-way clustered standard at postcode and date levels are reported in the parentheses. 
				\textsuperscript{c}	p$<$0.10, 
				\textsuperscript{b}
				p$<$0.05, 
				\textsuperscript{a}
				p$<$0.01. 
			\end{tablenotes}
		\end{threeparttable}
	\end{adjustbox}
\end{table}


\end{document}
