# Supplementary material for: Covid-19 restriction policies and shopping streets
Source: PLoS One. 2022 Jul 29;17(7):e0267160. doi: 10.1371/journal.pone.0267160 (PMC9337638; doi:10.1371/journal.pone.0267160)
Supplement: S1 Data — (ZIP) [file pone.0267160.s002.zip]

Archive with 1 entries (1 files):
- anonymize_RMC_data.csv
